# Supplementary material for: Knowledge, Attitudes and Practice Regarding Antibiotic Prescription by Medical Interns: A Qualitative Study in Spain
Source: Antibiotics (Basel). 2023 Feb 24;12(3):457. doi: 10.3390/antibiotics12030457 (PMC10044181; doi:10.3390/antibiotics12030457)
Supplement: Supplementary file 1 [file antibiotics-12-00457-s001.zip]

Archive with 3 entries (3 files):
- Supplementary Data COREQ_Checklist.pdf
- Supplementary Data Table S1.pdf
- Supplementary Data Table S2.pdf
